# Supplementary material for: Characterization of Methicillin-Resistant Staphylococcus aureus Isolates from Periprosthetic Joint Infections
Source: Pathogens. 2022 Jun 23;11(7):719. doi: 10.3390/pathogens11070719 (PMC9316792; doi:10.3390/pathogens11070719)
Supplement: Supplementary file 1 [file pathogens-11-00719-s001.zip]

Archive with 1 entries (1 files):
- pathogens-1711003-supplementary.pdf
